# Supplementary material for: Restraint stress prolongs Diestrus phase of mouse Estrous cycle
Source: Oxf Open Neurosci. 2026 Mar 18;5:kvag002. doi: 10.1093/oons/kvag002 (PMC13089459; doi:10.1093/oons/kvag002)
Supplement: Supplementary_materials_kvag002 [file supplementary_materials_kvag002.zip]

Archive with 2 entries (2 files):
- Response to reviewer critiques.docx
- Supplemental file for export.docx
